# Supplementary material for: Mind–Body Medicine Training for Incarcerated Men and Women
Source: Healthcare (Basel). 2026 Mar 16;14(6):746. doi: 10.3390/healthcare14060746 (PMC13027009; doi:10.3390/healthcare14060746)
Supplement: Supplementary file 1 [file healthcare-14-00746-s001.zip]

Archive with 5 entries (5 files):
- Metadata for Mind body medicine training for incarcerated dataset.pdf
- Mind-body medicine training for incarcerated dataset.csv
- Supporting Documentation for mind body Medicine training for incarcerated dataset.pdf
- Table S1 Practice of Mind-Body Skills.pdf
- Table S2 Completer vs non-completer.pdf
