# Supplementary material for: Mind–Body Medicine Training for Incarcerated Men and Women
Source: Healthcare (Basel). 2026 Mar 16;14(6):746. doi: 10.3390/healthcare14060746 (PMC13027009; doi:10.3390/healthcare14060746)
Supplement: Supplementary file 1 [file healthcare-14-00746-s001.zip › Mind-body medicine training for incarcerated dataset.csv]

ID	Time	Sex	Age	AgeCategory	Ethnicity	Race	TimeservedYears	Timeservedcategory	Resilience	Depression	Anxiety	Stress	CopingSelfEfficacy	ProblemFocused	EmotionFocused	SocialSupport	PresenceMeaning	SearchMeaning	OptimismLOT	LifeEngagement	Breathing	Breathingdifference	Meditation	Meditationdifference	Imagery	Imagerydifference	Movement	Movementdifference	Eating	Eatingdifference	Dialogue	Dialogdifference	Biofeedback	Biofeebackdifference
35	1	0	42	3	0	2	19	2	70	3	6	6	187	7	6	6	35	22	20	27
35	2	0	42	3	0	2	19	2	80	1	3	6	248	10	10	9	35	35	12	30	21.7	-21.2	4.3	26.1	4.3	-4.3	4.3	-4.3	4.3	26.1	4.3	-4.3	4.3	-4.3
35	3	0	42	3	0	2	19	2	82	0	2	2	237	9	9	9	35	35	15	25	0.5	-21.2	30.4	26.1	0	-4.3	0	-4.3	30.4	26.1	0	-4.3	0	-4.3
47	1	1	30	2	0	1	0.33	1	55	12	3	8	123	4	4	7	10	23	7	16
47	2	1	30	2	0	1	0.33	1
47	3	1	30	2	0	1	0.33	1
53	1	1	27	1	0	3	0.25	1	72	3	5	10	153	6	6	2	30	24	9	29
53	2	1	27	1	0	3	0.25	1	81	2	5	6	192	8	6	7	29	18	14	25
53	3	1	27	1	0	3	0.25	1
58	1	1	33	2	0	2	0.33	1	100	0	1	1	256	10	10	10	35	27	23	28
58	2	1	33	2	0	2	0.33	1	98	0	0	2	239	10	7	10	34	15	24	29
58	3	1	33	2	0	2	0.33	1
22	1	0	36	2	0	2	2	1	75	14.02	10	16	155	7	2	8	15	33	13	15
22	2	0	36	2	0	2	2	1	93	0	0	2	209	9	5	5	35	26	23	30	30.4	0	30.4	0	10.85	-6.55	4.3	-4.3	0	21.7	10.85	-8.85	0	0
22	3	0	36	2	0	2	2	1	91	7	7	8.66	214	9	6	7	35	32	21	29	30.4	0	30.4	0	4.3	-6.55	0	-4.3	21.7	21.7	2	-8.85	0	0
41	1	1	39	2	0	2	5	1	56	6	4	5	134	5	5	4	23	24	11	24
41	2	1	39	2	0	2	5	1	85	0	0	4	249	10	10	8	35	5	14	30	30.4	-8.7	10.85	19.55	30.4	0	1	-0.5	4.3	-3.8	0	0	0	0
41	3	1	39	2	0	2	5	1	95	0	1	0	260	10	10	10	35	5	18	30	21.7	-8.7	30.4	19.55	30.4	0	0.5	-0.5	0.5	-3.8	0	0	0	0
70	1	1	24	1	0	3	4.58	1	79	2	6	8	205	9	6	6	33	32	17	26
70	2	1	24	1	0	3	4.58	1	80	4	8	16	215	8	7	10	35	21	20	27	30.4	0	30.4	0	10.85	19.55	30.4	-19.55	10.85	0	30.4	0	0	10.85
70	3	1	24	1	0	3	4.58	1	86	3	6	7	207	7	7	9	35	19	20	27	30.4	0	30.4	0	30.4	19.55	10.85	-19.55	10.85	0	30.4	0	10.85	10.85
52	1	1	42	3	0	1	1	1	87	0	3	1	195	7	6	8	34	7	18	29
52	2	1	42	3	0	1	1	1
52	3	1	42	3	0	1	1	1
46	1	1	34	2	0	1	0.25	1	83	3	0	4	170	7	5	9	31	11	15	23
46	2	1	34	2	0	1	0.25	1
46	3	1	34	2	0	1	0.25	1
45	1	1	49	3	0	2	5	1	91	2	3	5	233	9	8	9	28	30	23	27
45	2	1	49	3	0	2	5	1
45	3	1	49	3	0	2	5	1
39	1	0	24	1	0	2	1.5	1	83	8.02	3	8	195	8	5	7	30	33	18	28
39	2	0	24	1	0	2	1.5	1	92	2	9	8	188	7	4	9	30	35	17	24	30.4	0	0.5	0.5	30.4	0	30.4	0	4.3	26.1	4.3	26.1	4.3	-3.3
39	3	0	24	1	0	2	1.5	1	77	2	6	6	201	7	7	8	33	34	17	25	30.4	0	1	0.5	30.4	0	30.4	0	30.4	26.1	30.4	26.1	1	-3.3
48	1	1	27	1	0	1	2.5	1	93	0	7	4	214	9	9	8	35	32	22	28
48	2	1	27	1	0	1	2.5	1
48	3	1	27	1	0	1	2.5	1
44	1	1	30	2	0	1	4	1	51	14	2	6	117	6	2	7	8	34	8	16
44	2	1	30	2	0	1	4	1
44	3	1	30	2	0	1	4	1
65	1	1	30	2	0		5	1												15
65	2	1	30	2	0		5	1		9	8	9	123	6	5	2	18	32	15	16
65	3	1	30	2	0		5	1
49	1	1	41	3	0	1	0.66	1	85	3	2	4	195	8	8	8	26	19	11	25
49	2	1	41	3	0	1	0.66	1	84	1	3	5	179	7	7	7	25	19	16	23
49	3	1	41	3	0	1	0.66	1
69	1	1	37	2	0	1	1.58	1	60.13	8	0	5	147	5	6	3	15	27	9	21
69	2	1	37	2	0	1	1.58	1	62	2	3	6	148	6	5	6	16	30	17	20	21.7	-10.85	10.85	-10.35	10.85	10.85	4.3	6.55	30.4	0	21.7	8.7	10.85	19.55
69	3	1	37	2	0	1	1.58	1	43	7	9	10	121	4	4	4	14	35	10	19	10.85	-10.85	0.5	-10.35	21.7	10.85	10.85	6.55	30.4	0	30.4	8.7	30.4	19.55
56	1	1	50	4	0	1	33	3	94	0	1	5	251	10	10	10	29	29	18	27
56	2	1	50	4	0	1	33	3	98	0	2	0	258	10	10	10	32	35	21	27	21.7	0	30.4	0	21.7	0	4.3	-3.8	21.7	8.7	10.85	10.85	30.4	0
56	3	1	50	4	0	1	33	3	98	0	2	4	253	10	9	10	27	31	19	27	21.7	0	30.4	0	21.7	0	0.5	-3.8	30.4	8.7	21.7	10.85	30.4	0
32	1	0	47	3	0	2	1.25	1	62	4	2	9	143	5	4	6	24	35	13	25
32	2	0	47	3	0	2	1.25	1	99	0	0	0	260	10	10	10	35	29	22	30	30.4	0	30.4	0	30.4	-8.7	10.85	-6.55	30.4	0	21.7	0	4.3	-2.3
32	3	0	47	3	0	2	1.25	1	100	0	0	0	260	10	10	10	35	5	24	30	30.4	0	30.4	0	21.7	-8.7	4.3	-6.55	30.4	0	21.7	0	2	-2.3
57	1	1	55	4	0	1	33	3	50	13	11	9	86	4	2	3	11	19	6	14
57	2	1	55	4	0	1	33	3
57	3	1	55	4	0	1	33	3
67	1	1	27	1	0	1	3	1	67	13	4	10	137	6	5	4	11	34	8	19
67	2	1	27	1	0	1	3	1
67	3	1	27	1	0	1	3	1
50	1	1	28	1	0	1	1.4	1	75	3	2	4	180	6	5	9	29	24	21	25
50	2	1	28	1	0	1	1.4	1
50	3	1	28	1	0	1	1.4	1
54	1	1	30	2	0	3	3.5	1	76	4	4	4	204	9	5	8	25	25	9	17
54	2	1	30	2	0	3	3.5	1
54	3	1	30	2	0	3	3.5	1
38	1	0	43	3	0	1	1	1	67	12	3	12.82	80	4	2	3	26	30	11	22
38	2	0	43	3	0	1	1	1	98	0	0	2	247	9	10	9	32	35	15	30	21.7	-19.7	21.7	-17.4	10.85	0	21.7	-10.85	10.85	0	21.7	0	4.3	-4.3
38	3	0	43	3	0	1	1	1	70	17	4	11	105	3	5	3	32	32	6	20	2	-19.7	4.3	-17.4	10.85	0	10.85	-10.85	10.85	0	21.7	0	0	-4.3
71	1	1	24	1	0	3	3	1	79	6	8	10	143	5	5	4	23	19	11	23
71	2	1	24	1	0	3	3	1
71	3	1	24	1	0	3	3	1
43	1	1	48	3	0	1	5.2	1	57	16	9	13	132	6	3	1	17	35	7	19
43	2	1	48	3	0	1	5.2	1	83	7	6	7	163	7	5	5	8	35	3	14	30.4	-26.1	30.4	0	4.3	0	0	4.3	30.4	0	0.5	-0.5	0.5	-0.5
43	3	1	48	3	0	1	5.2	1	71	16	7	16	149	7	4	2	7	35	7	22	4.3	-26.1	30.4	0	4.3	0	4.3	4.3	30.4	0	0	-0.5	0	-0.5
24	1	0	48	3	0	1	5	1	72	1.74	6	0	207	8	9	9	20	20	10	19
24	2	0	48	3	0	1	5	1	85	0	0	0	242	9	10	10	29	18	16	26
24	3	0	48	3	0	1	5	1
42	1	1	44	3	0	1	1.6	1	66	5	1	8	134	6	4	5	29	30	14	29
42	2	1	44	3	0	1	1.6	1
42	3	1	44	3	0	1	1.6	1
27	1	0	32	2	0	1	3	1	65	10	10	12	107	5	2	3	23	35	12	19
27	2	0	32	2	0	1	3	1	92	0	0	0	230	9	9	8	35	35	21	30	30.4	-8.7	30.4	0	21.7	0	10.85	-6.55	10.85	-8.85	21.7	-19.7	10.85	-6.55
27	3	0	32	2	0	1	3	1	89	0	0	1	247	10	9	9	32	31	24	29	21.7	-8.7	30.4	0	21.7	0	4.3	-6.55	2	-8.85	2	-19.7	4.3	-6.55
68	1	1	54	4	0	1	1.75	1	64	10	7	12	101	4	1	5	23	28	9	20
68	2	1	54	4	0	1	1.75	1	77	3	2	6	191	7	7	7	35	31	16	24
68	3	1	54	4	0	1	1.75	1
26	1	0	33	2		1	4	1	46	12	13	14	119	5	4	4	21	33	6	17
26	2	0	33	2		1	4	1
26	3	0	33	2		1	4	1
25	1	0	57	4	0	1	4.7	1	57	3	7	9	113	5	4	3	23	25	14	24
25	2	0	57	4	0	1	4.7	1	90	0	1	0	255	10	10	10	32	20	18	30
25	3	0	57	4	0	1	4.7	1
30	1	0	38	2	0	1	7	2	55	13	5	16	96	4	3	6	18	21	8	17
30	2	0	38	2	0	1	7	2	88	0	0	3	249	9	10	10	35	31	24	30	30.4	0	30.4	-8.7	10.85	-6.55	30.4	-26.1	10.85	0	30.4	-26.1	2	2.3
30	3	0	38	2	0	1	7	2	78	0	0	2	232	9	8	10	35	6	21	30	30.4	0	21.7	-8.7	4.3	-6.55	4.3	-26.1	10.85	0	4.3	-26.1	4.3	2.3
72	1	1	39	2	0	1	8	2	72	13	6	11	163	6	2	6	21	33	8	16
72	2	1	39	2	0	1	8	2	85	0	1	1	225	8	8	8	29	32	17	28	30.4	0	30.4	0	21.7	-10.85	10.85	-6.55	10.85	-6.55	4.3	0	10.85	0
72	3	1	39	2	0	1	8	2	92	1	2	4	242	10	8	9	32	35	16	29	30.4	0	30.4	0	10.85	-10.85	4.3	-6.55	4.3	-6.55	4.3	0	10.85	0
28	1	0	34	2	0	1	4.5	1	93	2	2	2	245	9	9	10	32	29	21	27
28	2	0	34	2	0	1	4.5	1	97	0	2	0	260	10	10	10	31	34	21	25
28	3	0	34	2	0	1	4.5	1
20	1	0	27	1	0	1	5	1	63	3	6	7	144	5	6	8	28	24	13	24
20	2	0	27	1	0	1	5	1	76	5	6	7	160	4	6	9	32	24	16	27	30.4	-26.1	10.85	-8.85	0.5	0.5	1	-0.5	30.4	-26.1	1	0	0.5	1.5
20	3	0	27	1	0	1	5	1	79	3	5	8	193	7	7	10	32	28	17	25	4.3	-26.1	2	-8.85	1	0.5	0.5	-0.5	4.3	-26.1	1	0	2	1.5
23	1	0	45	3	0	1	1.25	1	61	9	5	9	114	3	7	6	9	30	5	16
23	2	0	45	3	0	1	1.25	1	76	1	3	2	194	6	8	9	22	30	7	24	10.85	0	30.4	0	0.5	3.8	10.85	-10.35	0	0.5	2	-1.5	0.5	0.5
23	3	0	45	3	0	1	1.25	1	68	0	2	5	159	5	6	8	30	34	11	25	10.85	0	30.4	0	4.3	3.8	0.5	-10.35	0.5	0.5	0.5	-1.5	1	0.5
36	1	0	38	2	0	2	2	1	68	7	8	10	154	6	3	6	19	25	9	26
36	2	0	38	2	0	2	2	1
36	3	0	38	2	0	2	2	1
59	1	1	30	2	0	2	14.5	2	74	2	9	5	175	6	5	7	24	35	18	22
59	2	1	30	2	0	2	14.5	2	82	0	6	6	209	8	8	7	32	33	19	21	30.4	-19.55	30.4	0	10.85	19.55	30.4	-19.55	10.85	19.55	0.5	-0.5	0	0
59	3	1	30	2	0	2	14.5	2	90	1	8	5	193	7	5	7	29	22	18	26	10.85	-19.55	30.4	0	30.4	19.55	10.85	-19.55	30.4	19.55	0	-0.5	0	0
21	1	0	34	2	0	2	7	2	58	11	11	10	171	6	6	8	21	30	13	17
21	2	0	34	2	0	2	7	2	77	1	2	7	258	10	10	10	29	35	15	22	30.4	0	30.4	0	21.7	0	21.7	0	10.85	-6.55	30.4	0	0.5	-0.5
21	3	0	34	2	0	2	7	2	69	0	0	0	260	10	10	10	28	30	12	30	30.4	0	30.4	0	21.7	0	21.7	0	4.3	-6.55	30.4	0	0	-0.5
55	1	1	42	3	0	3	22	3	85	1	2	7	229	8	9	9	35	35	21	25
55	2	1	42	3	0	3	22	3	83	0	1	3	240	9	9	8	35	16	20	29	10.85	0	30.4	-19.55	21.7	-17.4	4.3	-3.8	21.7	0	21.7	0	4.3	-3.8
55	3	1	42	3	0	3	22	3	90	2	3	4	246	9	10	9	29	35	18	26	10.85	0	10.85	-19.55	4.3	-17.4	0.5	-3.8	21.7	0	21.7	0	0.5	-3.8
66	1	1	41	3	0	2	19	2	75	3	3	4	172	7	7	6	30	25	17	28
66	2	1	41	3	0	2	19	2
66	3	1	41	3	0	2	19	2
29	1	0	39	2	0	1	20	3	90	1	1	2	222	9	8	10	23	23	22	26
29	2	0	39	2	0	1	20	3	100	0	4	3	258	10	10	10	30	27	24	30	30.4	0	30.4	-26.1	10.85	-10.85	4.3	-3.8	30.4	0	4.3	0	0	21.7
29	3	0	39	2	0	1	20	3	92	2	2	3	222	9	6	10	24	25	20	27	30.4	0	4.3	-26.1	0	-10.85	0.5	-3.8	30.4	0	4.3	0	21.7	21.7
31	1	0	45	3	0	1	9	2	84	3	1	6	234	9	8	10	32	27	20	29
31	2	0	45	3	0	1	9	2	99	0	3	2	255	10	10	10	29	35	24	30	30.4	-8.7	30.4	0	10.85	-8.85	30.4	-19.55	30.4	-8.7	4.3	-3.8	4.3	-4.3
31	3	0	45	3	0	1	9	2	99	1	0	2	257	10	10	10	29	35	24	30	21.7	-8.7	30.4	0	2	-8.85	10.85	-19.55	21.7	-8.7	0.5	-3.8	0	-4.3
37	1	0	46	3	1		23.83	3	48	8	4	8	130	5	5	4	15	29	14	19
37	2	0	46	3	1		23.83	3	86	0	3	0	243	9	10	9	35	10	18	29	30.4	0	30.4	0	30.4	0	30.4	-26.1	21.7	0	21.7	-20.7	21.7	-19.7
37	3	0	46	3	1		23.83	3	95	0	0	4	257	10	10	10	35	11	18	30	30.4	0	30.4	0	30.4	0	4.3	-26.1	21.7	0	1	-20.7	2	-19.7
34	1	0	40	3	0	1	7	2	53	11	9	11	71	2	3	3	12	28	7	17
34	2	0	40	3	0	1	7	2	71	0	3	3	232	9	8	8	30	31	15	26	30.4	-8.7	30.4	-8.7	10.85	0	4.3	26.1	30.4	-8.7	4.3	26.1	4.3	6.55
34	3	0	40	3	0	1	7	2	85	0	3	1	240	9	9	9	31	31	17	26	21.7	-8.7	21.7	-8.7	10.85	0	30.4	26.1	21.7	-8.7	30.4	26.1	10.85	6.55
33	1	0	53	4	0	1	22	3	62	8	15	6	166	5	7	7	19	23	10	24
33	2	0	53	4	0	1	22	3	65	7	5	6	217	8	8	9	31	22	16	24	4.3	-3.8	30.4	-29.9	30.4	-30.4	0	0	30.4	-19.55	0	0	0	0
33	3	0	53	4	0	1	22	3	79	5	5	4	225	9	8	8	35	26	20	25	0.5	-3.8	0.5	-29.9	0	-30.4	0	0	10.85	-19.55	0	0	0	0
